# Supplementary material for: Association of Catheter Ablation and Reduced Incidence of Dementia among Patients with Atrial Fibrillation during Long-Term Follow-Up: A Systematic Review and Meta-Analysis of Observational Studies
Source: J Cardiovasc Dev Dis. 2022 Apr 30;9(5):140. doi: 10.3390/jcdd9050140 (PMC9143892; doi:10.3390/jcdd9050140)
Supplement: Supplementary file 1 [file jcdd-09-00140-s001.zip]

Archive with 1 entries (1 files):
- jcdd-1679103-supplementary.pdf
